# Supplementary material for: Enzymatic Cleavage of Stx2a in the Gut and Identification of Pancreatic Elastase and Trypsin as Possible Main Cleavers
Source: Microorganisms. 2023 Oct 4;11(10):2487. doi: 10.3390/microorganisms11102487 (PMC10609011; doi:10.3390/microorganisms11102487)
Supplement: Supplementary file 1 [file microorganisms-11-02487-s001.zip]

Archive with 1 entries (1 files):
- microorganisms-2508491-supplementary.pdf
